# Supplementary material for: Sensory Receptor, Inflammatory, and Apoptotic Protein Expression in the Bladder Urothelium of Patients with Different Subtypes of Interstitial Cystitis/Bladder Pain Syndrome
Source: Int J Mol Sci. 2023 Jan 3;24(1):820. doi: 10.3390/ijms24010820 (PMC9821243; doi:10.3390/ijms24010820)
Supplement: Supplementary file 1 [file ijms-24-00820-s001.zip]

Archive with 1 entries (1 files):
- ijms-2087176-supplementary.pdf
